# Supplementary material for: Dibenzoylthiamine Has Powerful Antioxidant and Anti-Inflammatory Properties in Cultured Cells and in Mouse Models of Stress and Neurodegeneration
Source: Biomedicines. 2020 Sep 18;8(9):361. doi: 10.3390/biomedicines8090361 (PMC7555733; doi:10.3390/biomedicines8090361)
Supplement: Supplementary file 1 [file biomedicines-08-00361-s001.zip]

Archive with 1 entries (1 files):
- biomedicines-884244-supplementary.docx
